# Supplementary material for: Transcriptome regulation and chromatin occupancy by E2F3 and MYC in mice
Source: Sci Data. 2016 Feb 16;3:160008. doi: 10.1038/sdata.2016.8 (PMC4755127; doi:10.1038/sdata.2016.8)
Supplement: Supplementary file 1 [file sdata20168-isa1.zip]

Archive with 4 entries (4 files):
- i_Investigation.txt
- s_study_Leone.txt
- a_ChIPexo_Leone.txt
- a_microarray_Leone.txt
