# Supplementary material for: Transcriptome regulation and chromatin occupancy by E2F3 and MYC in mice
Source: Sci Data. 2016 Feb 16;3:160008. doi: 10.1038/sdata.2016.8 (PMC4755127; doi:10.1038/sdata.2016.8)
Supplement: Supplementary file 1 [file sdata20168-isa1.zip › i_Investigation.txt]

# Investigation File generated for Scientific Data with Investigation File Authoring Tool version 0.1.0 on 22/01/2016 - This metadata file is CC0
ONTOLOGY SOURCE REFERENCE
Term Source Name	NCBITAXON	UBERON	UO	OBI	NCIT	GO	ERO
Term Source File	http://data.bioontology.org/ontologies/NCBITAXON	http://data.bioontology.org/ontologies/UBERON	http://data.bioontology.org/ontologies/UO	http://data.bioontology.org/ontologies/OBI	http://data.bioontology.org/ontologies/NCIT	http://data.bioontology.org/ontologies/GO	http://data.bioontology.org/ontologies/ERO
Term Source Version	2015AA	releases/2014-06-15	unknown	2014-08-18	15.05d	releases/2014-08-30	2013-08-02
Term Source Description	National Center for Biotechnology Information (NCBI) Organismal Classification	Uber Anatomy Ontology	Units of Measurement Ontology	Ontology for Biomedical Investigations	National Cancer Institute Thesaurus	Gene Ontology	Eagle-I Research Resource Ontology
INVESTIGATION
Investigation Identifier
Investigation Title
Investigation Description
Investigation Submission Date
Investigation Public Release Date
INVESTIGATION PUBLICATIONS
Investigation PubMed ID
Investigation Publication DOI
Investigation Publication Author List
Investigation Publication Title
Investigation Publication Status
Investigation Publication Status Term Accession Number
Investigation Publication Status Term Source REF
INVESTIGATION CONTACTS
Investigation Person Last Name
Investigation Person Mid Initials
Investigation Person First Name
Investigation Person Address
Investigation Person Phone
Investigation Person Fax
Investigation Person Email
Investigation Person Affiliation
Investigation Person Roles
Investigation Person Roles Term Accession Number
Investigation Person Roles Term Source REF
STUDY
Study Identifier	10.1038/sdata.2016.8
Study Title	Transcriptome regulation and chromatin occupancy by E2F3 and MYC in mice
Study Submission Date	16/11/2015
Study Public Release Date	16/02/2016
Study Description	http://www.nature.com/articles/sdata20168#abstract
Study File Name	s_study_Leone.txt
Comment[Subject Keywords]	///;///;//;///;///
Comment[Manuscript Licence]	CC BY-4.0
Comment[Experimental Metadata Licence]	CC0
Comment[Supplementary Information File Name]	
Comment[Supplementary Information File Type]	x-zip-compressed
Comment[Supplementary Information File URL]	http://www.nature.com/articles/sdata20168#supplementary-information
Comment[Data Repository]	Gene Expression Omnibus;Gene Expression Omnibus;Gene Expression Omnibus;NCBI Sequence Read Archive
Comment[Data Record Accession]	GSE56008;GSE56007;GSE56006;SRP040279
Comment[Data Record URI]	http://www.ncbi.nlm.nih.gov/geo/query/acc.cgi?acc=GSE56008;http://www.ncbi.nlm.nih.gov/geo/query/acc.cgi?acc=GSE56007;http://www.ncbi.nlm.nih.gov/geo/query/acc.cgi?acc=GSE56006;http://trace.ncbi.nlm.nih.gov/Traces/sra/?study=SRP040279
STUDY DESIGN DESCRIPTORS
Study Design Type	parallel group design	genetic modification design
Study Design Type Term Accession Number	OBI:0500006	OBI:0001460
Study Design Type Term Source REF	OBI	OBI
STUDY PUBLICATIONS
Study PubMed ID	""
Study Publication DOI	doi:10.1038/ncb3210
Study Publication Author List	""
Study Publication Title	""
Study Publication Status	published
Study Publication Status Term Accession Number	
Study Publication Status Term Source REF	
STUDY FACTORS
Study Factor Name	strain
Study Factor Type	Genetic Variation
Study Factor Type Term Accession Number	NCIT:C17248
Study Factor Type Term Source REF	NCIT
STUDY ASSAYS
Study Assay Measurement Type	chromatin binding	transcription profiling assay
Study Assay Measurement Type Term Accession Number	GO:0003682	OBI:0000424
Study Assay Measurement Type Term Source REF	GO	ERO
Study Assay Technology Type	transcription factor binding site identification by ChIP-Seq assay	DNA microarray
Study Assay Technology Type Term Accession Number	OBI:0002019	OBI:0400148
Study Assay Technology Type Term Source REF	OBI	OBI
Study Assay Technology Platform	ChIP-exo-seq	Affymetrix GeneChip Mouse Genome 430 2.0 Array
Study Assay File Name	a_ChIPexo_Leone.txt	a_microarray_Leone.txt
STUDY PROTOCOLS
Study Protocol Name	Mouse usage	Mouse tissue collection	ChIP	ChIP-exo-seq	ChIP-exo-seq data processing	RNA isolation	Microarray data analysis
Study Protocol Type	selectively maintained organism	tissue specimen	ChIP-seq assay	chromatin immunoprecipitation with exonuclease sequencing assay	data transformation	total RNA extraction	microarray assay
Study Protocol Type Term Accession Number	OBI:0001185	OBI:0001479	OBI:0000716	OBI:0001925	OBI:0200000	OBI:0000855	OBI:0001985
Study Protocol Type Term Source REF	OBI	OBI	OBI	OBI	OBI	OBI	OBI
Study Protocol Description							
Study Protocol URI	""	""	""	""	""	""	""
Study Protocol Version							
Study Protocol Parameters Name	""	tissue	""	target gene	""	""	""
Study Protocol Parameters Name Term Accession Number	""	""	""	""	""	""	""
Study Protocol Parameters Name Term Source REF	""	""	""	""	""	""	""
Study Protocol Components Name	""	""	""	""	""	""	""
Study Protocol Components Type	""	""	""	""	""	""	""
Study Protocol Components Type Term Accession Number	""	""	""	""	""	""	""
Study Protocol Components Type Term Source REF	""	""	""	""	""	""	""
STUDY CONTACTS
Study Person Last Name	Tang	Liu	Srivastava	Pécot	Chen	Wang	Huang	Sáenz-Robles	Cantalupo	Pipas	Leone
Study Person First Name	Xing	Huayang	Arunima	Thierry	Zhong	Qianben	Kun	Maria Teresa	Paul	James	Gustavo
Study Person Mid Initials											
Study Person Email	""	""	""	""	""	""	""	""	""	""	Gustavo.Leone@osumc.edu
Study Person Phone											
Study Person Fax											
Study Person Address											
Study Person Affiliation	Department of Molecular Virology, Immunology and Medical Genetics, College of Medicine, Columbus, Ohio 43210, USA	Department of Molecular Virology, Immunology and Medical Genetics, College of Medicine, Columbus, Ohio 43210, USA	Department of Molecular Virology, Immunology and Medical Genetics, College of Medicine, Columbus, Ohio 43210, USA	Department of Molecular Virology, Immunology and Medical Genetics, College of Medicine, Columbus, Ohio 43210, USA	Department of Molecular and Cellular Biochemistry, Columbus, Ohio 43210, USA	Department of Molecular and Cellular Biochemistry, Columbus, Ohio 43210, USA	Department of Biomedical Informatics, The Ohio State University, Columbus, Ohio 43210, USA	Department of Biological Sciences, University of Pittsburgh, Pittsburgh, Pennsylvania 15260, USA	Department of Biological Sciences, University of Pittsburgh, Pittsburgh, Pennsylvania 15260, USA	Department of Biological Sciences, University of Pittsburgh, Pittsburgh, Pennsylvania 15260, USA	Department of Molecular Virology, Immunology and Medical Genetics, College of Medicine, Columbus, Ohio 43210, USA
Study Person Roles											
Study Person Roles Term Accession Number											
Study Person Roles Term Source REF											
Comment[Study Person ORCID]											
Comment[Funder]											
Comment[FundRef ID]											
Comment[Funder Term Source REF]											
Comment[Grant Identifier]											
