# Supplementary material for: Transcriptome regulation and chromatin occupancy by E2F3 and MYC in mice
Source: Sci Data. 2016 Feb 16;3:160008. doi: 10.1038/sdata.2016.8 (PMC4755127; doi:10.1038/sdata.2016.8)
Supplement: Supplementary file 1 [file sdata20168-isa1.zip › s_study_Leone.txt]

Source Name	Characteristics[organism]	Term Source REF	Term Accession Number	Characteristics[organism part]	Term Source REF	Term Accession Number	Characteristics[development stage]	Term Source REF	Term Accession Number	Characteristics[age]	Unit	Term Source REF	Term Accession Number	Protocol REF	Protocol REF	Parameter Value[tissue]	Sample Name	Factor Value[strain]
Ohio State University	Mus musculus	NCBITAXON	NCBITaxon:10090	small intestine	UBERON	UBERON:0002108	adult organism	UBERON	UBERON:0007023	2	month	UO	UO:0000035	Mouse usage	Mouse tissue collection	villi	control_villi	wild type
Ohio State University	Mus musculus	NCBITAXON	NCBITaxon:10090	small intestine	UBERON	UBERON:0002108	adult organism	UBERON	UBERON:0007023	2	month	UO	UO:0000035	Mouse usage	Mouse tissue collection	villi	RbKO_villi	Rb KO
Ohio State University	Mus musculus	NCBITAXON	NCBITaxon:10090	small intestine	UBERON	UBERON:0002108	adult organism	UBERON	UBERON:0007023	2	month	UO	UO:0000035	Mouse usage	Mouse tissue collection	villi	Rb_Myc DKO_villi	Rb_Myc DKO
Ohio State University	Mus musculus	NCBITAXON	NCBITaxon:10090	small intestine	UBERON	UBERON:0002108	adult organism	UBERON	UBERON:0007023	2	month	UO	UO:0000035	Mouse usage	Mouse tissue collection	crypts	control_crypts	wild type
Ohio State University	Mus musculus	NCBITAXON	NCBITaxon:10090	small intestine	UBERON	UBERON:0002108	adult organism	UBERON	UBERON:0007023	2	month	UO	UO:0000035	Mouse usage	Mouse tissue collection	crypts	RbKO_crypts	Rb KO
Ohio State University	Mus musculus	NCBITAXON	NCBITaxon:10090	small intestine	UBERON	UBERON:0002108	adult organism	UBERON	UBERON:0007023	2	month	UO	UO:0000035	Mouse usage	Mouse tissue collection	crypts	Rb_Myc DKO_crypts	Rb_Myc DKO
Ohio State University	Mus musculus	NCBITAXON	NCBITaxon:10090	small intestine	UBERON	UBERON:0002108	adult organism	UBERON	UBERON:0007023	2	month	UO	UO:0000035	Mouse usage	Mouse tissue collection	crypts	E2f TKO_crypts	E2f TKO
Ohio State University	Mus musculus	NCBITAXON	NCBITaxon:10090	small intestine	UBERON	UBERON:0002108	adult organism	UBERON	UBERON:0007023	2	month	UO	UO:0000035	Mouse usage	Mouse tissue collection	crypts	Myc KO_crypts	Myc KO
Ohio State University	Mus musculus	NCBITAXON	NCBITaxon:10090	small intestine	UBERON	UBERON:0002108	adult organism	UBERON	UBERON:0007023	2	month	UO	UO:0000035	Mouse usage	Mouse tissue collection	crypts	E2f_Myc QKO_crypts	E2f_Myc QKO
