# Supplementary material for: Transcriptome regulation and chromatin occupancy by E2F3 and MYC in mice
Source: Sci Data. 2016 Feb 16;3:160008. doi: 10.1038/sdata.2016.8 (PMC4755127; doi:10.1038/sdata.2016.8)
Supplement: Supplementary file 1 [file sdata20168-isa1.zip › a_ChIPexo_Leone.txt]

Sample Name	Protocol REF	Protocol REF	Parameter Value[target gene]	Assay Name	Raw Data File	Comment [Data Repository]	Comment [Data Record Accession]	Comment [Data Record URI]	Protocol REF	Derived Data File	Comment [Data Repository]	Comment [Data Record Accession]	Comment [Data Record URI]	Factor Value[strain]
RbKO_crypts	ChIP	ChIP-exo-seq	E2f3	RbKO_crypts-E2f3-ChIP-exo-seq	SRX871671	NCBI Sequence Read Archive	SRP040279	http://trace.ncbi.nlm.nih.gov/Traces/sra/?study=SRP040279	ChIP-exo-seq data processing	GSM1606984	Gene Expression Omnibus	GSE56008	http://www.ncbi.nlm.nih.gov/geo/query/acc.cgi?acc=GSE56008	Rb KO
RbKO_crypts	ChIP	ChIP-exo-seq	Myc	RbKO_crypts-Myc-ChIP-exo-seq	SRX871672	NCBI Sequence Read Archive	SRP040279	http://trace.ncbi.nlm.nih.gov/Traces/sra/?study=SRP040279	ChIP-exo-seq data processing	GSM1606985	Gene Expression Omnibus	GSE56008	http://www.ncbi.nlm.nih.gov/geo/query/acc.cgi?acc=GSE56008	Rb KO
RbKO_villi	ChIP	ChIP-exo-seq	E2f3	RbKO_villi-E2f3-ChIP-exo-seq	SRX871673	NCBI Sequence Read Archive	SRP040279	http://trace.ncbi.nlm.nih.gov/Traces/sra/?study=SRP040279	ChIP-exo-seq data processing	GSM1606986	Gene Expression Omnibus	GSE56008	http://www.ncbi.nlm.nih.gov/geo/query/acc.cgi?acc=GSE56008	Rb KO
RbKO_villi	ChIP	ChIP-exo-seq	Myc	RbKO_villi-Myc-ChIP-exo-seq	SRX871674	NCBI Sequence Read Archive	SRP040279	http://trace.ncbi.nlm.nih.gov/Traces/sra/?study=SRP040279	ChIP-exo-seq data processing	GSM1606987	Gene Expression Omnibus	GSE56008	http://www.ncbi.nlm.nih.gov/geo/query/acc.cgi?acc=GSE56008	Rb KO
control_crypts	ChIP	ChIP-exo-seq	E2f3	control_crypts-E2f3-ChIP-exo-seq	SRX871675	NCBI Sequence Read Archive	SRP040279	http://trace.ncbi.nlm.nih.gov/Traces/sra/?study=SRP040279	ChIP-exo-seq data processing	GSM1606988	Gene Expression Omnibus	GSE56008	http://www.ncbi.nlm.nih.gov/geo/query/acc.cgi?acc=GSE56008	wild type
control_crypts	ChIP	ChIP-exo-seq	Myc	control_crypts-Myc-ChIP-exo-seq	SRX871676	NCBI Sequence Read Archive	SRP040279	http://trace.ncbi.nlm.nih.gov/Traces/sra/?study=SRP040279	ChIP-exo-seq data processing	GSM1606989	Gene Expression Omnibus	GSE56008	http://www.ncbi.nlm.nih.gov/geo/query/acc.cgi?acc=GSE56008	wild type
control_villi	ChIP	ChIP-exo-seq	E2f3	control_villi-E2f3-ChIP-exo-seq	SRX871677	NCBI Sequence Read Archive	SRP040279	http://trace.ncbi.nlm.nih.gov/Traces/sra/?study=SRP040279	ChIP-exo-seq data processing	GSM1606990	Gene Expression Omnibus	GSE56008	http://www.ncbi.nlm.nih.gov/geo/query/acc.cgi?acc=GSE56008	wild type
control_villi	ChIP	ChIP-exo-seq	Myc	control_villi-Myc-ChIP-exo-seq	SRX871678	NCBI Sequence Read Archive	SRP040279	http://trace.ncbi.nlm.nih.gov/Traces/sra/?study=SRP040279	ChIP-exo-seq data processing	GSM1606991	Gene Expression Omnibus	GSE56008	http://www.ncbi.nlm.nih.gov/geo/query/acc.cgi?acc=GSE56008	wild type
