# Supplementary material for: Transcriptome regulation and chromatin occupancy by E2F3 and MYC in mice
Source: Sci Data. 2016 Feb 16;3:160008. doi: 10.1038/sdata.2016.8 (PMC4755127; doi:10.1038/sdata.2016.8)
Supplement: Supplementary file 1 [file sdata20168-isa1.zip › a_microarray_Leone.txt]

Sample Name	Protocol REF	Protocol REF	Assay Name	Raw Data File	Comment [Data Repository]	Comment [Data Record Accession]	Comment [Data Record URI]	Factor Value[strain]
control_villi	RNA isolation	Microarray data analysis	control_villi_1	GSM1350156	Gene Expression Omnibus	GSE56007	http://www.ncbi.nlm.nih.gov/geo/query/acc.cgi?acc=GSE56007	wild type
control_villi	RNA isolation	Microarray data analysis	control_villi_2	GSM1350157	Gene Expression Omnibus	GSE56007	http://www.ncbi.nlm.nih.gov/geo/query/acc.cgi?acc=GSE56007	wild type
control_villi	RNA isolation	Microarray data analysis	control_villi_3	GSM1350158	Gene Expression Omnibus	GSE56007	http://www.ncbi.nlm.nih.gov/geo/query/acc.cgi?acc=GSE56007	wild type
control_villi	RNA isolation	Microarray data analysis	control_villi_4	GSM1350159	Gene Expression Omnibus	GSE56007	http://www.ncbi.nlm.nih.gov/geo/query/acc.cgi?acc=GSE56007	wild type
control_villi	RNA isolation	Microarray data analysis	control_villi_5	GSM1350160	Gene Expression Omnibus	GSE56007	http://www.ncbi.nlm.nih.gov/geo/query/acc.cgi?acc=GSE56007	wild type
RbKO_villi	RNA isolation	Microarray data analysis	Rb KO_villi_1	GSM1350161	Gene Expression Omnibus	GSE56007	http://www.ncbi.nlm.nih.gov/geo/query/acc.cgi?acc=GSE56007	Rb KO
RbKO_villi	RNA isolation	Microarray data analysis	Rb KO_villi_2	GSM1350162	Gene Expression Omnibus	GSE56007	http://www.ncbi.nlm.nih.gov/geo/query/acc.cgi?acc=GSE56007	Rb KO
RbKO_villi	RNA isolation	Microarray data analysis	Rb KO_villi_3	GSM1350163	Gene Expression Omnibus	GSE56007	http://www.ncbi.nlm.nih.gov/geo/query/acc.cgi?acc=GSE56007	Rb KO
RbKO_villi	RNA isolation	Microarray data analysis	Rb KO_villi_4	GSM1350164	Gene Expression Omnibus	GSE56007	http://www.ncbi.nlm.nih.gov/geo/query/acc.cgi?acc=GSE56007	Rb KO
RbKO_villi	RNA isolation	Microarray data analysis	Rb KO_villi_5	GSM1350165	Gene Expression Omnibus	GSE56007	http://www.ncbi.nlm.nih.gov/geo/query/acc.cgi?acc=GSE56007	Rb KO
Rb_Myc DKO_villi	RNA isolation	Microarray data analysis	Rb_Myc DKO_villi_1	GSM1350166	Gene Expression Omnibus	GSE56007	http://www.ncbi.nlm.nih.gov/geo/query/acc.cgi?acc=GSE56007	Rb_Myc DKO
Rb_Myc DKO_villi	RNA isolation	Microarray data analysis	Rb_Myc DKO_villi_2	GSM1350167	Gene Expression Omnibus	GSE56007	http://www.ncbi.nlm.nih.gov/geo/query/acc.cgi?acc=GSE56007	Rb_Myc DKO
Rb_Myc DKO_villi	RNA isolation	Microarray data analysis	Rb_Myc DKO_villi_3	GSM1350168	Gene Expression Omnibus	GSE56007	http://www.ncbi.nlm.nih.gov/geo/query/acc.cgi?acc=GSE56007	Rb_Myc DKO
Rb_Myc DKO_villi	RNA isolation	Microarray data analysis	Rb_Myc DKO_villi_4	GSM1350169	Gene Expression Omnibus	GSE56007	http://www.ncbi.nlm.nih.gov/geo/query/acc.cgi?acc=GSE56007	Rb_Myc DKO
Rb_Myc DKO_villi	RNA isolation	Microarray data analysis	Rb_Myc DKO_villi_5	GSM1350170	Gene Expression Omnibus	GSE56007	http://www.ncbi.nlm.nih.gov/geo/query/acc.cgi?acc=GSE56007	Rb_Myc DKO
control_crypts	RNA isolation	Microarray data analysis	control_crypts_1	GSM1350171	Gene Expression Omnibus	GSE56007	http://www.ncbi.nlm.nih.gov/geo/query/acc.cgi?acc=GSE56007	wild type
control_crypts	RNA isolation	Microarray data analysis	control_crypts_2	GSM1350172	Gene Expression Omnibus	GSE56007	http://www.ncbi.nlm.nih.gov/geo/query/acc.cgi?acc=GSE56007	wild type
control_crypts	RNA isolation	Microarray data analysis	control_crypts_3	GSM1350173	Gene Expression Omnibus	GSE56007	http://www.ncbi.nlm.nih.gov/geo/query/acc.cgi?acc=GSE56007	wild type
control_crypts	RNA isolation	Microarray data analysis	control_crypts_4	GSM1350174	Gene Expression Omnibus	GSE56007	http://www.ncbi.nlm.nih.gov/geo/query/acc.cgi?acc=GSE56007	wild type
control_crypts	RNA isolation	Microarray data analysis	control_crypts_5	GSM1350175	Gene Expression Omnibus	GSE56007	http://www.ncbi.nlm.nih.gov/geo/query/acc.cgi?acc=GSE56007	wild type
RbKO_crypts	RNA isolation	Microarray data analysis	Rb KO_crypts_1	GSM1350176	Gene Expression Omnibus	GSE56007	http://www.ncbi.nlm.nih.gov/geo/query/acc.cgi?acc=GSE56007	Rb KO
RbKO_crypts	RNA isolation	Microarray data analysis	Rb KO_crypts_2	GSM1350177	Gene Expression Omnibus	GSE56007	http://www.ncbi.nlm.nih.gov/geo/query/acc.cgi?acc=GSE56007	Rb KO
RbKO_crypts	RNA isolation	Microarray data analysis	Rb KO_crypts_3	GSM1350178	Gene Expression Omnibus	GSE56007	http://www.ncbi.nlm.nih.gov/geo/query/acc.cgi?acc=GSE56007	Rb KO
RbKO_crypts	RNA isolation	Microarray data analysis	Rb KO_crypts_4	GSM1350179	Gene Expression Omnibus	GSE56007	http://www.ncbi.nlm.nih.gov/geo/query/acc.cgi?acc=GSE56007	Rb KO
RbKO_crypts	RNA isolation	Microarray data analysis	Rb KO_crypts_5	GSM1350180	Gene Expression Omnibus	GSE56007	http://www.ncbi.nlm.nih.gov/geo/query/acc.cgi?acc=GSE56007	Rb KO
Rb_Myc DKO_crypts	RNA isolation	Microarray data analysis	Rb_Myc DKO_crypts_1	GSM1350181	Gene Expression Omnibus	GSE56007	http://www.ncbi.nlm.nih.gov/geo/query/acc.cgi?acc=GSE56007	Rb_Myc DKO
Rb_Myc DKO_crypts	RNA isolation	Microarray data analysis	Rb_Myc DKO_crypts_2	GSM1350182	Gene Expression Omnibus	GSE56007	http://www.ncbi.nlm.nih.gov/geo/query/acc.cgi?acc=GSE56007	Rb_Myc DKO
Rb_Myc DKO_crypts	RNA isolation	Microarray data analysis	Rb_Myc DKO_crypts_3	GSM1350183	Gene Expression Omnibus	GSE56007	http://www.ncbi.nlm.nih.gov/geo/query/acc.cgi?acc=GSE56007	Rb_Myc DKO
Rb_Myc DKO_crypts	RNA isolation	Microarray data analysis	Rb_Myc DKO_crypts_4	GSM1350184	Gene Expression Omnibus	GSE56007	http://www.ncbi.nlm.nih.gov/geo/query/acc.cgi?acc=GSE56007	Rb_Myc DKO
Rb_Myc DKO_crypts	RNA isolation	Microarray data analysis	Rb_Myc DKO_crypts_5	GSM1350185	Gene Expression Omnibus	GSE56007	http://www.ncbi.nlm.nih.gov/geo/query/acc.cgi?acc=GSE56007	Rb_Myc DKO
control_crypts	RNA isolation	Microarray data analysis	control_1	GSM1350138	Gene Expression Omnibus	GSE56006	http://www.ncbi.nlm.nih.gov/geo/query/acc.cgi?acc=GSE56006	wild type
control_crypts	RNA isolation	Microarray data analysis	control_2	GSM1350139	Gene Expression Omnibus	GSE56006	http://www.ncbi.nlm.nih.gov/geo/query/acc.cgi?acc=GSE56006	wild type
control_crypts	RNA isolation	Microarray data analysis	control_3	GSM1350140	Gene Expression Omnibus	GSE56006	http://www.ncbi.nlm.nih.gov/geo/query/acc.cgi?acc=GSE56006	wild type
control_crypts	RNA isolation	Microarray data analysis	control_4	GSM1350141	Gene Expression Omnibus	GSE56006	http://www.ncbi.nlm.nih.gov/geo/query/acc.cgi?acc=GSE56006	wild type
E2f TKO_crypts	RNA isolation	Microarray data analysis	E2f TKO_1	GSM1350142	Gene Expression Omnibus	GSE56006	http://www.ncbi.nlm.nih.gov/geo/query/acc.cgi?acc=GSE56006	E2f TKO
E2f TKO_crypts	RNA isolation	Microarray data analysis	E2f TKO_2	GSM1350143	Gene Expression Omnibus	GSE56006	http://www.ncbi.nlm.nih.gov/geo/query/acc.cgi?acc=GSE56006	E2f TKO
E2f TKO_crypts	RNA isolation	Microarray data analysis	E2f TKO_3	GSM1350144	Gene Expression Omnibus	GSE56006	http://www.ncbi.nlm.nih.gov/geo/query/acc.cgi?acc=GSE56006	E2f TKO
E2f TKO_crypts	RNA isolation	Microarray data analysis	E2f TKO_4	GSM1350145	Gene Expression Omnibus	GSE56006	http://www.ncbi.nlm.nih.gov/geo/query/acc.cgi?acc=GSE56006	E2f TKO
E2f TKO_crypts	RNA isolation	Microarray data analysis	E2f TKO_5	GSM1350146	Gene Expression Omnibus	GSE56006	http://www.ncbi.nlm.nih.gov/geo/query/acc.cgi?acc=GSE56006	E2f TKO
Myc KO_crypts	RNA isolation	Microarray data analysis	Myc KO_1	GSM1350147	Gene Expression Omnibus	GSE56006	http://www.ncbi.nlm.nih.gov/geo/query/acc.cgi?acc=GSE56006	Myc KO
Myc KO_crypts	RNA isolation	Microarray data analysis	Myc KO_2	GSM1350148	Gene Expression Omnibus	GSE56006	http://www.ncbi.nlm.nih.gov/geo/query/acc.cgi?acc=GSE56006	Myc KO
Myc KO_crypts	RNA isolation	Microarray data analysis	Myc KO_3	GSM1350149	Gene Expression Omnibus	GSE56006	http://www.ncbi.nlm.nih.gov/geo/query/acc.cgi?acc=GSE56006	Myc KO
Myc KO_crypts	RNA isolation	Microarray data analysis	Myc KO_4	GSM1350150	Gene Expression Omnibus	GSE56006	http://www.ncbi.nlm.nih.gov/geo/query/acc.cgi?acc=GSE56006	Myc KO
E2f_Myc QKO_crypts	RNA isolation	Microarray data analysis	E2f_Myc QKO_1	GSM1350151	Gene Expression Omnibus	GSE56006	http://www.ncbi.nlm.nih.gov/geo/query/acc.cgi?acc=GSE56006	E2f_Myc QKO
E2f_Myc QKO_crypts	RNA isolation	Microarray data analysis	E2f_Myc QKO_2	GSM1350152	Gene Expression Omnibus	GSE56006	http://www.ncbi.nlm.nih.gov/geo/query/acc.cgi?acc=GSE56006	E2f_Myc QKO
E2f_Myc QKO_crypts	RNA isolation	Microarray data analysis	E2f_Myc QKO_3	GSM1350153	Gene Expression Omnibus	GSE56006	http://www.ncbi.nlm.nih.gov/geo/query/acc.cgi?acc=GSE56006	E2f_Myc QKO
E2f_Myc QKO_crypts	RNA isolation	Microarray data analysis	E2f_Myc QKO_4	GSM1350154	Gene Expression Omnibus	GSE56006	http://www.ncbi.nlm.nih.gov/geo/query/acc.cgi?acc=GSE56006	E2f_Myc QKO
E2f_Myc QKO_crypts	RNA isolation	Microarray data analysis	E2f_Myc QKO_5	GSM1350155	Gene Expression Omnibus	GSE56006	http://www.ncbi.nlm.nih.gov/geo/query/acc.cgi?acc=GSE56006	E2f_Myc QKO
